# Supplementary material for: Use of static and dynamic [18F]-F-DOPA PET parameters for detecting patients with glioma recurrence or progression
Source: EJNMMI Res. 2020 May 29;10:56. doi: 10.1186/s13550-020-00645-x (PMC7260331; doi:10.1186/s13550-020-00645-x)
Supplement: Supplementary file 1 — Additional file 1. Supplemental Table. [file 13550_2020_645_MOESM1_ESM.xlsx]

## Sheet: Feuil1
Recurrence/Progression at 6 months follow-up	Age (years)	Sex	Histological classification WHO 2016	WHO 2016 Tumor grade	Delay from date of surgery (months)	Delay from date of non-contributive MRI (days)	Carbidopa	TBRmean	TBRmax	TSRmean	TSRmax	MTV (mL)	TTP (min)	Slope (h-1)	Observation Time (months)	PSF (months)	OS (months)	PFS	OS
1	54.4767	M	IDH-mutant and 1p/19q co-deleted oligodendroglioma	2	96.7667	7	0	3.82883	5.53153	2.11443	3.05473	15.67	8.11667	-0.891143	45	0	46	1,00	1
1	52.4137	F	IDH-mutant glioblastoma	4	3.86667	2	1	2.03145	3.31447	1.43556	2.34222	7.38	4.61667	-1.20743	39	0	12	1,00	0
1	50.6904	M	IDH-wildtype glioblastoma	4	5.2	21	0	2.7033	3.17582	1.55696	1.82911	24.67	30	0.58319	67	0	6	1,00	0
1	62.3534	M	IDH-mutant and 1p/19q co-deleted oligodendroglioma	2	2.66667	10	0	1.68293	2.25203	0.92	1.23111	1.24	2.41667	-0.625743	46	0	47	1,00	1
0	51.4356	F	IDH-wildtype glioblastoma	4	17.2667	20	0	1.20408	1.35714	0.682081	0.768786	0	15.2667	-0.141985	23	15	23	1,00	1
0	72.1178	F	IDH-wildtype glioblastoma	4	16.1	18	0	1.04274	1.31624	0.625641	0.789744	0	1.85	-0.0652156	61	14	31	1,00	0
1	64.2247	F	IDH-wildtype astrocytoma	2	7.43333	23	0	2.125	3.08654	1.30769	1.89941	8.22	16.1167	-0.551297	62	0	7	1,00	0
0	45.4521	M	IDH-mutant astrocytoma	2	26.4333	23	0	0.889706	1.18382	0.504167	0.670833	0	30	0.0670491	60	13	61	1,00	1
1	38.4	M	IDH-mutant and 1p/19q co-deleted oligodendroglioma	2	80.0333	85	0	1.02069	1.24828	0.660714	0.808036	0	17.5833	-0.0426171	31	0	32	1,00	1
1	46.7699	F	IDH-mutant and 1p/19q co-deleted oligodendroglioma	2	4.83333	7	0	1.68812	2.05941	1.20495	1.46996	15.75	4.5	-1.14296	20	0	21	1,00	1
0	59.3918	M	IDH-mutant astrocytoma	2	7.6	36	1	1.01739	1.26087	0.653631	0.810056	0	30	0.132122	31	32	32	,00	1
1	31.9808	M	IDH-mutant astrocytoma	2	66.4333	54	0	3.14407	3.99153	2.0163	2.55978	50.28	3.85	-4.16096	44	0	9	1,00	0
1	39.737	M	IDH-mutant astrocytoma	2	8.6	29	0	2.13043	3.90217	1.1462	2.09942	3.81	11.8833	-0.937839	57	0	58	1,00	1
1	36.4274	F	IDH-wildtype astrocytoma	2	2.7	23	0	1.88	2.73333	1.06015	1.54135	2.64	30	0.460406	43	0	44	1,00	1
0	45.6027	M	IDH-mutant astrocytoma	2	3.16667	13	0	0.835443	1.34177	0.507692	0.815385	0	1.55	-0.00719883	45	46	46		1
1	65.3288	M	IDH-wildtype glioblastoma	4	5.73333	1	1	1.48168	1.99476	0.901274	1.21338	1.34	7.81667	-0.68921	20	0	11	1,00	0
0	57.874	F	IDH-wildtype glioblastoma	4	32.9	19	1	0.582474	0.948454	0.395105	0.643357	0	30	0.146655	36	20	37	1,00	1
1	43.389	M	IDH-wildtype glioblastoma	4	4.43333	16	1	1.80132	2.29139	0.996337	1.2674	4.68	7.7	-0.399326	22	0	13	1,00	0
1	54.726	F	IDH-wildtype glioblastoma	4	18.1333	10	0	1.27338	1.78417	0.7375	1.03333	0.09	5.08333	-0.0317852	78	0	26	1,00	0
1	66.0493	M	IDH-wildtype glioblastoma	4	12.3	13	1	2.85714	3.67857	1.75182	2.25547	8.04	3.35	-0.0912554	38	0	16	1,00	0
0	21.1726	F	IDH-mutant glioblastoma	4	1.3	3	1	0.808	1.128	0.507538	0.708543	0	30	0.485082	23	24	24		1
0	56.1863	M	IDH-mutant and 1p/19q co-deleted oligodendroglioma	3	40.3667	0	0	0.5	0.736842	0.279412	0.411765	0	0.916667	-0.00540476	51	28	52	1,00	1
0	31.5068	M	IDH-mutant and 1p/19q co-deleted oligodendroglioma	3	2.46667	8	0	1.27976	1.55357	0.793358	0.9631	0	30	0.0213943	34	35	35	,00	1
1	35.5397	F	IDH-mutant glioblastoma	4	15.6667	55	0	1.48649	2.00676	0.912863	1.23237	1.49	14.6167	-0.268097	79	0	N/A	1,00
1	54.2822	F	IDH-wildtype glioblastoma	4	18.0333	8	0	1.57143	2.19549	1	1.39713	1.58	5.73333	-0.81608	55	0	14	1,00	1
0	49.7534	M	IDH-mutant astrocytoma	3	9.23333	8	0	0.672269	0.932773	0.465116	0.645349	0	30	0.36101	51	52	N/A	,00
1	46.0384	F	IDH-wildtype glioblastoma	4	14.0333	7	0	1.86179	2.52033	1.16837	1.58163	6.13	7.63333	-1.2157	45	0	11	1,00	0
1	58.6438	M	IDH-wildtype glioblastoma	4	6.2	18	1	2.03509	2.64327	1.31321	1.70566	16.98	5.86667	-0.751488	23	0	24	1,00	1
1	75.274	F	IDH-wildtype glioblastoma	4	7.83333	7	0	3.72222	4.74074	2.09375	2.66667	26.47	30	0.4832	23	0	10	1,00	0
1	58.9068	F	IDH-mutant and 1p/19q co-deleted oligodendroglioma	2	42.4	30	0	2.44915	4.11864	1.69006	2.84211	5.52	6.16667	-0.92121	41	0	34	1,00	0
1	56.6164	M	IDH-wildtype astrocytoma	2	12.7333	6	1	1.47552	1.98601	0.840637	1.13147	0.47	1.03333	0.38211	30	0	30	1,00	1
1	65.0055	M	IDH-wildtype glioblastoma	4	5.73333	40	1	2.8625	3.8625	1.78906	2.41406	45.87	3.78333	-0.771021	20	0	12	1,00	0
1	59.1726	M	IDH-wildtype glioblastoma	4	7.36667	3	0	3.02564	3.82906	1.8342	2.32124	79.17	11.5833	-0.48682	23	0	8	1,00	0
0	34.074	M	IDH-mutant astrocytoma	3	14.3667	47	0	0.802083	1.23958	0.418478	0.646739	0	0.866667	0.358542	45	38	46	1,00	1
1	48.3452	M	IDH-wildtype glioblastoma	4	15.3	6	0	2.35772	2.97561	1.42857	1.80296	8.37	1.16667	-1.42663	20	0	4	1,00	0
0	50.8301	F	IDH-mutant and 1p/19q co-deleted oligodendroglioma	2	96.4333	32	0	0.75	1.12162	0.466387	0.697479	0	30	0.30984	53	17	54	1,00	1
0	42.7452	M	IDH-mutant and 1p/19q co-deleted oligodendroglioma	3	5	44	1	0.771242	1.36601	0.464567	0.822835	0	2.36667	-0.247836	31	32	32	,00	1
1	42.9014	F	IDH-wildtype astrocytoma	3	53.2333	69	0	1.76852	2.73148	1.01058	1.56085	2.26	4.13333	-0.924372	41	0	23	1,00	0
0	55.3671	F	IDH-wildtype glioblastoma	4	11.7667	11	1	1.24242	1.5404	0.689076	0.854342	0	14.5333	-0.455075	20	10	21	1,00	1
0	54.3315	F	IDH-mutant and 1p/19q co-deleted oligodendroglioma	3	23.5	23	0	0.754237	0.957627	0.46114	0.585492	0	0.866667	0.321811	48	49	49	,00	1
0	38.463	F	IDH-mutant and 1p/19q co-deleted oligodendroglioma	2	23.4	5	1	1.01429	1.48571	0.651376	0.954128	0	4	-0.0738136	19	20	20	,00	1
1	58.4082	M	IDH-wildtype glioblastoma	4	6.1	20	1	2.9604	3.69307	1.94156	2.42208	42.73	10.3833	-0.98144	22	0	18	1,00	0
1	36.3315	F	IDH-mutant astrocytoma	2	5.96667	21	0	1.33051	2.12712	0.867403	1.38674	1	22.1167	0.140663	44	0	45	1,00	1
1	49.9836	M	IDH-mutant and 1p/19q co-deleted oligodendroglioma	2	74.9333	1	0	2.92035	3.9292	1.69231	2.27692	9.76	2.33333	-2.28517	41	0	N/A	1,00
1	70.9918	M	IDH-wildtype glioblastoma	4	11.8	43	0	1.73446	2.22034	1.11636	1.42909	3.91	18.65	-0.0910053	33	0	14	1,00	0
0	71.9178	M	IDH-wildtype glioblastoma	4	13	6	1	1.42857	2.23016	0.825688	1.28899	0.77	1.11667	0.131574	38	15	30	1,00	0
1	48.1315	F	IDH-wildtype glioblastoma	4	5.83333	6	1	2.02484	2.69565	1.27843	1.70196	5.18	3.2	-2.41841	23	0	N/A	1,00
1	69.4219	F	IDH-wildtype glioblastoma	4	178.2	42	0	1.31176	2.35294	0.728758	1.30719	0.44	19.7	-0.0849614	42	0	42	1,00	1
1	47.0356	M	IDH-wildtype glioblastoma	4	23.3667	7	0	1.65217	2.33696	1.0411	1.4726	2.67	8.6	-0.470445	68	0	47	1,00	0
1	50.3589	F	IDH-wildtype astrocytoma	3	26.5333	15	1	1.39412	1.65882	0.877778	1.04444	0.09	7.55	-0.284559	22	0	1	1,00	0
1	62.7	M	IDH-wildtype astrocytoma	2	22.1	36	0	2.60952	3.12381	1.61176	1.92941	22.39	8.23333	0.00437799	53	0	16	1,00	0
